# Supplementary material for: Rutin and Physalis peruviana Extract: Population Pharmacokinetics in New Zealand Rabbits
Source: Pharmaceutics. 2024 Sep 24;16(10):1241. doi: 10.3390/pharmaceutics16101241 (PMC11510156; doi:10.3390/pharmaceutics16101241)
Supplement: Supplementary file 1 [file pharmaceutics-16-01241-s001.zip]

Archive with 2 entries (1 files):
- pharmaceutics-3172795-Supplementary/
- pharmaceutics-3172795-Supplementary/pharmaceutics-3172795-supplementary.pdf
